# Supplementary material for: Integer particle swarm optimization based task scheduling for device-edge-cloud cooperative computing to improve SLA satisfaction
Source: PeerJ Comput Sci. 2022 Feb 15;8:e893. doi: 10.7717/peerj-cs.893 (PMC9044220; doi:10.7717/peerj-cs.893)
Supplement: Supplemental Information 1 [file peerj-cs-08-893-s001.zip]

Archive with 24 entries (23 files):
- src/
- src/bestFit.c
- src/cloud.c
- src/cloud.h
- src/device.c
- src/device.h
- src/edge.c
- src/edge.h
- src/firstFit.c
- src/ga.c
- src/ga.h
- src/include.c
- src/include.h
- src/ipso.c
- src/ipso.h
- src/main.c
- src/Makefile
- src/methods.h
- src/pso.c
- src/pso.h
- src/qpso.c
- src/qpso.h
- src/task.c
- src/task.h
