# Supplementary material for: Integer particle swarm optimization based task scheduling for device-edge-cloud cooperative computing to improve SLA satisfaction
Source: PeerJ Comput Sci. 2022 Feb 15;8:e893. doi: 10.7717/peerj-cs.893 (PMC9044220; doi:10.7717/peerj-cs.893)
Supplement: Supplemental Information 1 [file peerj-cs-08-893-s001.zip › src/cloud.c]

#include <stdlib.h>
#include <string.h>
#include <time.h>
#include "cloud.h"

struct cloud clouds[MAX_CLOUD];
int num_cloud;


void init_cloud()
{
	memset(clouds, 0, MAX_CLOUD * sizeof(struct cloud));
	int i;
	num_cloud = 1;
	for(i=0; i<num_cloud; i++)
	{
		clouds[i].id = i;
		clouds[i].ghz = 1.0 * rand() / RAND_MAX + 2; // [2, 3] GHz;
		clouds[i].price = 0.01; //$/hour
		clouds[i].bw_up = 9.0 * rand() / RAND_MAX + 1; //1~10 Mbps
		clouds[i].bw_down = 9.0 * rand() / RAND_MAX + 1; //1~10 Mbps
		clouds[i].num_vm = 0;
	}
}

float cal_cost(struct cloud *cloud)
{
	
	return 0;
}
