# Supplementary material for: Integer particle swarm optimization based task scheduling for device-edge-cloud cooperative computing to improve SLA satisfaction
Source: PeerJ Comput Sci. 2022 Feb 15;8:e893. doi: 10.7717/peerj-cs.893 (PMC9044220; doi:10.7717/peerj-cs.893)
Supplement: Supplemental Information 1 [file peerj-cs-08-893-s001.zip › src/ipso.h]

#ifndef _IPSO_H_
#define _IPSO_H_

#include "task.h"

extern int num_pop;
extern int max_iter;
extern double gbest_code[MAX_TASKS];
extern double gbest;

extern double w_max;
extern double w_min;
extern double weight;

int pso_tier_range();
int pso_center_range();
int pso_srv_range();
int pso_core_range();
int pso_core_dis_range();

#endif
