# Supplementary material for: Integer particle swarm optimization based task scheduling for device-edge-cloud cooperative computing to improve SLA satisfaction
Source: PeerJ Comput Sci. 2022 Feb 15;8:e893. doi: 10.7717/peerj-cs.893 (PMC9044220; doi:10.7717/peerj-cs.893)
Supplement: Supplemental Information 1 [file peerj-cs-08-893-s001.zip › src/Makefile]

CC = gcc
CFLAGS = -Wall -O

SRC = $(wildcard *.c)
OBJ = $(patsubst %c, %o, $(SRC))

main: $(OBJ)
	#$(CC) -o $@ $^ -lm
	$(CC) -g *.c -o $@ -lm -mcmodel=medium
	rm -f *.o

.c.o:
	$(CC) $(CFLAGS) -c $< -o $@ -mcmodel=medium
	
.PHONY: clean	
clean:
	rm -f *.o main
