# Supplementary material for: Integer particle swarm optimization based task scheduling for device-edge-cloud cooperative computing to improve SLA satisfaction
Source: PeerJ Comput Sci. 2022 Feb 15;8:e893. doi: 10.7717/peerj-cs.893 (PMC9044220; doi:10.7717/peerj-cs.893)
Supplement: Supplemental Information 1 [file peerj-cs-08-893-s001.zip › src/methods.h]

#ifndef _METHODS_H_
#define _METHODS_H_

int ff();
int ffd();
int edf();

int eftf();//earliest finish time first 最早完成时间
int lact();//least average completion time 最小平均完成时间/最小加工时间
int lstf();//least slack time first 最小空闲时间


#endif
